# Supplementary material for: Tuning of Magnetic Damping in Y3Fe5O12/Metal Bilayers for Spin-Wave Conduit Termination
Source: Materials (Basel). 2022 Apr 12;15(8):2814. doi: 10.3390/ma15082814 (PMC9030244; doi:10.3390/ma15082814)
Supplement: Supplementary file 1 [file materials-15-02814-s001.zip]

Archive with 3 entries (3 files):
- Supplementary Information.pdf
- Video S1.mov
- Video S2.mov
